# Supplementary material for: Frontal Transcranial Direct Current Stimulation in Moderate to Severe Depression: Clinical and Neurophysiological Findings from a Pilot Study
Source: Brain Sci. 2025 May 22;15(6):540. doi: 10.3390/brainsci15060540 (PMC12191196; doi:10.3390/brainsci15060540)
Supplement: Supplementary file 1 [file brainsci-15-00540-s001.zip]

Archive with 1 entries (1 files):
- brainsci-3649588-supplementary.pdf
